# Supplementary material for: Autologous T-Cell-Free Antigen Presentation System Unveils hCMV-Specific NK Cell Response
Source: Cells. 2024 Mar 17;13(6):530. doi: 10.3390/cells13060530 (PMC10969127; doi:10.3390/cells13060530)
Supplement: Supplementary file 1 [file cells-13-00530-s001.zip]

Archive with 1 entries (1 files):
- cells-2896551-supplementary.pdf
